# Supplementary material for: Cascading Effects of Root Microbial Symbiosis on the Development and Metabolome of the Insect Herbivore Manduca sexta L
Source: Metabolites. 2021 Oct 25;11(11):731. doi: 10.3390/metabo11110731 (PMC8622251; doi:10.3390/metabo11110731)
Supplement: Supplementary file 1 [file metabolites-11-00731-s001.zip]

Archive with 1 entries (1 files):
- metabolites-1309078-supplementary.pdf
